# Supplementary material for: Ferroptosis Inducers Upregulate PD-L1 in Recurrent Triple-Negative Breast Cancer
Source: Cancers (Basel). 2023 Dec 28;16(1):155. doi: 10.3390/cancers16010155 (PMC10778345; doi:10.3390/cancers16010155)
Supplement: Supplementary file 1 [file cancers-16-00155-s001.zip]

Archive with 1 entries (1 files):
- cancers-2767291-supplementary.pdf
